# Supplementary material for: Genomic features of Mycoplasma bovis subtypes currently circulating in France
Source: BMC Genomics. 2022 Aug 19;23:603. doi: 10.1186/s12864-022-08818-9 (PMC9392320; doi:10.1186/s12864-022-08818-9)
Supplement: Supplementary file 1 — Additional file 1: Table S1. Excel file Addfile_1_TableS1_REV.xlsx [file 12864_2022_8818_MOESM1_ESM.xlsx]

## Sheet: Filtre 1
Strain name or no.	Isolation			Subtyping			ICE		ISa	Genome
	place	year		st (polC)	ST (pubMLST*)		vICEB-1PG45	ICEB-2PG45		BioProject	Assembly	Size (Mb)	GC%	CDS
08M	China	2008		st4	ST52		1	0, (cds 1)	50 (Chen et al., 2017)	PRJNA371385	GCA_002009275.1	1.01675	29.3	760
16M	China	2016		st4	ST52		1	0, (cds 1)	53	PRJNA530626	GCA_004792535.1	1.01975	29.2	761
Bowen_QLD_AUS_1993	Australia	1993		new st	unknown		3, (2(cds 3, 5, 14, 16, 17, 19), cds 22)	0, (cds 1)	89	PRJNA663966	GCA_022811785.1	1.16529	29	835
CQ-W70	China	2009		st4	ST72		1	0, (cds 1)	37	PRJNA196468	GCA_000696015.1	0.948516	29.3	739
HB0801	China	2008		st4	ST52		1	0, (cds 1)	51 (Qi et al., 2012)	PRJNA49159	GCA_000270525.1	0.991702	29.3	755
J137	Spain	2017		st2	ST96		1	1	80 (Garcia Galan et al., 2022)	PRJEB38707	GCA_020422985.1	1.08862	29.2	886
J228	Spain	2017		st3	ST129		1	1, (2 cds 1, cds 22)	69 (Garcia Galan et al., 2022)	PRJEB38707	GCA_020422965.1	1.11247	29.2	905
J279	Spain	2017		st3	ST129		1	1, (2 cds 1, cds 22)	69 (Garcia Galan et al., 2022)	PRJEB38707	GCA_020422945.1	1.11398	29.2	848
J6	Spain	2016		st2	ST8		0, (cds 14, 16,17,19)	1, (cds 1)	52 (Garcia Galan et al., 2022)	PRJEB38707	GCA_020423025.1	1.03831	29.3	864
J81	Spain	2016		st3	ST21		0, (cds 22)	1	70 (Garcia Galan et al., 2022)	PRJEB38707	GCA_020423005.1	1.06596	29.4	869
JF4278	Switzerland	2008		st3	ST21		1	1	66	PRJEB14103	GCA_900088685.1	1.03853	29.3	791
KG4397	Japan	2012		st4	ST132		1, (cds 3, 5, 14, 16)	0	74		AP019558	1.08924	29.3	940
Mb1	Canada	2006		st1	ST21		0, (cds 3, 22)	0, (cds 1)	56	PRJNA680748	GCA_016807705.1	0.978001	29.3	770
Mb160	Canada	2008		st3	ST137		1	1	65	PRJNA680748	GCA_016807725.1	1.04906	29.3	790
Mb191	Belgium	2020		st3	ST32		1	0	95	PRJNA734122	GCA_022221365.1	1.07281	29.4	864
MJ1	Canada	2014		st3	ST71		1	0, (cds 1)	64	PRJNA378768	GCA_011996525.1	1.02457	29.4	764
MJ2	Canada	2014		st1	ST2		0, (cds 3, 5)	0, (cds 22)	49	PRJNA378768	GCA_003354265.1	0.97051	29.3	757
MJ3	Canada	2014		st4	ST57		1	0, (cds 1)	64	PRJNA378768	GCA_003354425.1	1.02723	29.3	779
MJ4	Canada	2014		st4+1snp	ST42		1	0	81	PRJNA378768	GCA_003354285.1	1.05337	29.3	766
Ningxia-1	China	2013		st4	ST54		1	0, (cds 1)	60 (Sun et al., 2018)	PRJNA383048	GCA_002749575.1	1.03363	29.3	753
NM 2012	China	2012		st4	ST52		1	0, (cds 1)	49	PRJNA282697	GCA_001043135.1	0.990348	29.3	754
PG45	USA	1961		st1	ST17		1	1	54 (Wise et al., 2011)	PRJNA12525	GCA_000183385.1	1.0034	29.3	771
RM16	France	2016		st2	ST8		0, (cds 16,17,19)	0, (cds 1)	69	PRJNA556134	GCA_009156025.2	0.994478	29.5	827
XBY01	China	2019		st4	ST52		1	0, (cds 1)	48	PRJNA587561	GCA_009650115.1	0.986067	29.3	757
Table S1: List of complete genome sequences of M. bovis strains isolated from cattle and available in databases before this study.
Data was extracted from the NCBI genomes database using the “complete” filter in the Genome Assembly and Annotation report (last accessed in April 2022). Genomes were manually curated to remove isolates corresponding to serial passages in vitro of the Hubei strain and add missing strains, i.e. JF4278 and KG4397. IS copy numbers were either retrieved from data available in the associated publicati…
