# Supplementary material for: Genomic features of Mycoplasma bovis subtypes currently circulating in France
Source: BMC Genomics. 2022 Aug 19;23:603. doi: 10.1186/s12864-022-08818-9 (PMC9392320; doi:10.1186/s12864-022-08818-9)
Supplement: Supplementary file 2 — Additional file 2: Table S2. Excel file Addfile_2_TableS2_REV.xlsx [file 12864_2022_8818_MOESM2_ESM.xlsx]

## Sheet: Feuil2
	Isolate	L15762				L15527						F9160
Isolation	year	2012				2011						2014
	clinical signs	BRD				BRD						BRD
Subtype	polC	st2				st3						st1 -adh1
	PubMLST (legacy)*	ST18				ST5						ST17-adh1
	PubMLST (new)*	ST8				ST21						ST12
Illumina	Reads length (bp)	2x150				2x150						2x300
	Reads numbers	2.9x106				1.8x106						0.95x106
	Coverage	424X				263X						285X
	Source	PGTB				PGTB						Biofidal
	Plateform	MiSeq				MiSeq						MiSeq
ONT	total read lenght (bp)	2,621,535,991				2,697,113,950						1,933,299,411
	Read number	94.124				94.658						71.149
	Coverage	2.489				2.561						1.836
	N50	38.917				40.033						35.631
Assembly	Minimum ONT read length (bp)	1	10	10	10	1	10	10	10	20	30	1	10	10	10
	Minimum quality base Q	not set	11	13	14	not set	11	13	14	13	13	not set	11	13	14
	target coverage	500	500	300	100	500	500	300	100	not set	not set	500	500	300	100
	circularization	yes	yes	yes	yes	no	no	no	no	no	yes	no	no	no	yes
	No. of contigs	2	2	2	2	1	3	2	3	4	3	10	1	14	1
	Contig >=1,000 pb	2	2	2	2	1	3	2	3	4	3	2	1	2	1
	Contig >=10,000 pb	1	1	1	1	1	2	1	1	2	1	2	1	1	1
	Largest contig	1,006,812	1,006,812	1,006,812	1,006,812*	1,157,501	1,158,054	1,158,013	1,156,323	1,187,325	1,187,771*	608.826	1,019,875	1,003,507	1,026,553*
	G+C%	29.38	29.38	29.38	29.38	29.14	29.14	29.14	29.14	29.14	29.14	29.21	29.23	29.29	29.23
	Total length	1,021,198	1,021,198	1,021,198	1,021,198	1,157,501	1,168,377	1,163,399	1,163,394	1,187,325	1,187,771	999.951	1,019,875	1,011,703	1,026,553
Busco score	Complete and single-copy/complete and duplicated/fragmented/missing	174/0/0/0				174/0/0/0						171/2/1/0	169/5/0/0	172/2/0/0	170/4/0/0
Table S2: Assembly quality and statistics for the different assays conducted to complete the three M. bovis genomes.
Cells in grey show the parameters retained to obtain circular genomes. An asterisk flags the definite size estimates.
* The pub MLST subtypes were defined using the databasis at https://pubmlst.org/organisms/mycoplasma-bovis
