# Supplementary material for: Genomic features of Mycoplasma bovis subtypes currently circulating in France
Source: BMC Genomics. 2022 Aug 19;23:603. doi: 10.1186/s12864-022-08818-9 (PMC9392320; doi:10.1186/s12864-022-08818-9)
Supplement: Supplementary file 5 — Additional file 5: Table S3. Excel Addfile_5_TableS3_REV.xlsx [file 12864_2022_8818_MOESM5_ESM.xlsx]

## Sheet: Feuil1
Family	Identity	Length (bp)	No. in strain F9160	No. in strain L15527	No. in strain L15762
IS1634	ISMbov2	1.671	18 (6)	3 (4)	3
	ISMbov3	1.873	7	7	13 (2)
	ISMbov5	2.418	2	24 (2)	5 (2)
	ISMbov8	2.195	0	1	1
Total no. of IS1634			27 (6)	35 (6)	22 (4)
IS3	ISMbov4	1.34	35 (5)	18 (1)	17 (1)
Total no. of IS3			35 (5)	18 (1)	17 (1)
IS30	ISMbov1	1.521	25 (1)	17	19 (2)
	ISMbov6	1.415	14 (2)	7 (1)	6 (1)
	ISMbov9	1.624	2	3 (1)	2
Total no. of IS30			41 (3)	27 (2)	27 (3)
Total no. of IS			103	80	66
Total estimated IS size			120.6 kbp	101.5 kbp	82.1 kbp
Genome proportion			11.75%	8.55%	8.15%
Table S3: IS elements in M. bovis genomes from strains F9160, L15762 and L15527.
Total number (truncated or complete) and length per IS type are indicated. The number in brackets corresponds to truncated IS. IS are grouped by family, and their contribution to genome length is estimated ("genome proportion").
